# Supplementary material for: Systematic analysis of the pectin methylesterase gene family in Nicotiana tabacum and reveal their multiple roles in plant development and abiotic stresses
Source: Front Plant Sci. 2022 Sep 28;13:998841. doi: 10.3389/fpls.2022.998841 (PMC9554592; doi:10.3389/fpls.2022.998841)
Supplement: Supplementary file 1 [file DataSheet_1.zip]

Archive with 9 entries (9 files):
- Supplementary Figure S1. Statistics diagram of cis-elements in the promoter region of NtPME genes.jpg
- Supplementary Figure S2. Expression profiles of the NtPME genes in three different tissues (root, shoot, and shoot apex)..jpg
- Supplementary Figure S3. The expression profile analysis of representative NtPME genes from different groups-01.jpg
- Supplementary Table S1. The information of qRT-PCR primers used in this study.docx
- Supplementary Table S2. The detailed information about NtPME genes and NtPME proteins in tobacco..xls
- Supplementary Table S3.The information of segmental duplication gene pairs in NtPME family genes.doc
- Supplementary Table S4. One-to-one orthologous relationships between tobacco and other four plant species.xlsx
- Supplementary Table S5. Amino acid sequence alignment results of.doc
- Supplementary Table S6. The predicted cis-acting elements in the promoter region of NtPME genes.xls
