# Supplementary material for: Systematic analysis of the pectin methylesterase gene family in Nicotiana tabacum and reveal their multiple roles in plant development and abiotic stresses
Source: Front Plant Sci. 2022 Sep 28;13:998841. doi: 10.3389/fpls.2022.998841 (PMC9554592; doi:10.3389/fpls.2022.998841)
Supplement: Supplementary file 1 [file DataSheet_1.zip › Supplementary Table S2. The detailed information about NtPME genes and NtPME proteins in tobacco..xls]

## Sheet: Sheet1
		Supplementary Table S2. The detailed information about NtPME genes and NtPME proteins in tobacco.
Locus name	Gene name	location				ORF (bp)	Length (aa)	PI	Mol.wt (kDa)	PME Domain (start-end)	ProPME IDomain (start-end)	Subcellular Localization
Nitab4.5_0004731g0030.1	NtPME001	Nt02	2838233	2841714	-	1182	394	8.26	44.03	109-37		Cell wall
Nitab4.5_0000170g0380.1	NtPME002	Nt02	107224367	107228271	-	1125	375	8.62	41.39	70-367		Cell wall
Nitab4.5_0000632g0060.1	NtPME003	Nt03	26945380	26947212	-	1722	574	9.45	62.49	267-560	61-209	Cell wall
Nitab4.5_0000632g0080.1	NtPME004	Nt03	27098477	27101153	-	1731	577	9.55	63.33	267-560	61-209	Cell wall
Nitab4.5_0003290g0050.1	NtPME005	Nt03	52231646	52233127	-	1005	335	4.92	36.26	27-315		Cell wall
Nitab4.5_0002450g0110.1	NtPME006	Nt04	18195390	18196106	-	639	213	7.01	23.93	30-86/79-156/151-198		Cell wall
Nitab4.5_0001383g0100.1	NtPME007	Nt04	70988415	70990513	-	1563	521	9.8	58.74	209-507	29-174	Cell wall
Nitab4.5_0001383g0180.1	NtPME008	Nt04	71071746	71075643	-	1590	530	9.34	59.23	216-516	32-175	Cell wall
Nitab4.5_0005208g0040.1	NtPME009	Nt05	20565105	20569123	+	1209	403	4.9	44.41	96-388		Cell wall
Nitab4.5_0001266g0070.1	NtPME010	Nt05	95063025	95065750	-	1383	461	6.84	50.72	161-461		Cell wall
Nitab4.5_0001780g0070.1	NtPME011	Nt06	84768831	84770932	+	1572	524	9.81	58.9	210-510	29-174	Cell wall
Nitab4.5_0005281g0060.1	NtPME012	Nt06	129971835	129972948	+	1017	339	5.97	38.1	30-324		Cell wall
Nitab4.5_0006928g0030.1	NtPME013	Nt07	13913018	13920301	-	1710	570	7.02	63.1	257-566	33-188	Cell wall
Nitab4.5_0003767g0060.1	NtPME014	Nt07	81220199	81222080	+	1650	550	7.26	59.93	235-531	44-192	Cell wall
Nitab4.5_0004006g0020.1	NtPME015	Nt08	13717305	13719232	+	1740	580	7.01	64.23	257-563	45-194	Cell wall
Nitab4.5_0002820g0010.1	NtPME016	Nt08	14425050	14427763	-	1701	567	8.73	62.91	253-550	54-205	Cell wall
Nitab4.5_0002820g0040.1	NtPME017	Nt08	14530453	14532257	+	1710	570	8.43	62.84	256-555	42-194	Cell wall
Nitab4.5_0000055g0060.1	NtPME018	Nt09	55153325	55156746	+	1323	441	9.8	48.76	128-425		Cell wall
Nitab4.5_0000055g0020.1	NtPME019	Nt09	55277400	55280450	+	2028	676	5.89	72.85	366-660	169-315	Cell wall
Nitab4.5_0002232g0090.1	NtPME020	Nt10	107781039	107784401	+	987	329	7.25	36.06	70-211/206-321		Cell wall
Nitab4.5_0003093g0010.1	NtPME021	Nt11	10944424	10947150	-	1680	560	8.43	61.43	249-553	60-205	Cell wall
Nitab4.5_0000877g0010.1	NtPME022	Nt11	11157817	11162472	+	1641	547	4.85	59.93	235-539	41-187	Cell wall
Nitab4.5_0002224g0130.1	NtPME023	Nt12	111300283	111302803	+	942	314	9.91	34.68	35-167/164-285		Cell wall
Nitab4.5_0001097g0120.1	NtPME024	Nt13	16462820	16464833	-	1638	546	7.45	60.28	232-539	48-197	Cell wall
Nitab4.5_0000262g0180.1	NtPME025	Nt13	77902349	77904738	+	1602	534	9.67	59.17	221-520	33-181	Cell wall
Nitab4.5_0000805g0010.1	NtPME026	Nt13	120077722	120087041	-	1677	559	5.49	60.92	235-552	41-187	Cell wall
Nitab4.5_0000941g0180.1	NtPME027	Nt14	17150354	17154245	-	834	278	4.89	31.1	28-156/157-266		Cell wall
Nitab4.5_0000676g0210.1	NtPME028	Nt15	2370726	2374245	+	1020	340	7.69	38.28	39-328		Cell wall
Nitab4.5_0000357g0140.1	NtPME029	Nt15	13449790	13454159	+	1752	584	9.06	64.43	281-578	70-228	Cell wall
Nitab4.5_0003925g0020.1	NtPME030	Nt15	53797796	53800202	+	1629	543	5.94	59.05	299-528	34-182	Cell wall
Nitab4.5_0001544g0020.1	NtPME031	Nt17	11994170	11996811	-	1257	419	7.78	47.65	230-404		Cell wall
Nitab4.5_0001544g0040.1	NtPME032	Nt17	12106863	12112722	+	1518	506	8.44	56.52	214-490	37-190	Cell wall
Nitab4.5_0000005g0530.1	NtPME033	Nt17	63524890	63527854	-	1398	466	6.59	51.2	156-451		Cell wall
Nitab4.5_0000136g0070.1	NtPME034	Nt17	88031627	88039613	+	708	236	10.47	26.68	118-235		Cell wall
Nitab4.5_0000188g0140.1	NtPME035	Nt17	93197752	93199507	+	843	281	6.42	31.54	25-230		Cell wall
Nitab4.5_0003016g0020.1	NtPME036	Nt17	132693683	132697844	-	1611	537	8.98	59.23	224-521	39-164	Cell wall
Nitab4.5_0002347g0090.1	NtPME037	Nt17	170244974	170248585	-	348	116	8.97	12.63	1-114		Cell wall
Nitab4.5_0002347g0080.1	NtPME038	Nt17	170289587	170294566	-	1881	627	8.45	67.27	317-613	131-281	Cell wall
Nitab4.5_0000864g0070.1	NtPME039	Nt17	205759486	205760763	-	1005	335	5.84	36.29	27-315		Cell wall
Nitab4.5_0000864g0080.1	NtPME040	Nt17	205772198	205773385	-	741	247	4.48	26.4	25-247		Cell wall
Nitab4.5_0000912g0010.1	NtPME041	Nt17	207530719	207532354	+	1116	372	10.06	41.81	73-366		Cell wall
Nitab4.5_0000617g0290.1	NtPME042	Nt18	87701536	87702653	-	1005	335	6.52	37.43	28-321		Cell wall
Nitab4.5_0000664g0150.1	NtPME043	Nt19	1565418	1570262	-	951	317	7.03	35.6	6-299		Cell wall
Nitab4.5_0000116g0370.1	NtPME044	Nt19	64040304	64045305	-	1701	567	9.63	63.25	253-550	53-203	Cell wall
Nitab4.5_0000116g0400.1	NtPME045	Nt19	64149578	64151683	+	1737	579	8.68	64.21	265-564	50-201	Cell wall
Nitab4.5_0000222g0150.1	NtPME046	Nt19	69199445	69210330	-	1131	377	9.57	41.86	92-371		Cell wall
Nitab4.5_0000308g0270.1	NtPME047	Nt19	76906021	76907854	+	849	283	6.26	30.57	102-260		Cell wall
Nitab4.5_0000457g0010.1	NtPME048	Nt19	88535757	88539086	-	1398	466	8.19	49.55	134-432	2-95	Cell wall
Nitab4.5_0000457g0020.1	NtPME049	Nt19	88550835	88552989	+	1647	549	9.41	60	238-535	56-200	Cell wall
Nitab4.5_0000457g0030.1	NtPME050	Nt19	88589701	88591787	+	1641	547	9.05	60.94	252-533	64-212	Cell wall
Nitab4.5_0000137g0340.1	NtPME051	Nt19	119276498	119281988	+	1698	566	7.7	62.78	253-552	29-184	Cell wall
Nitab4.5_0000850g0030.1	NtPME052	Nt20	102526483	102529217	-	849	283	8.02	31.54	39-279		Cell wall
Nitab4.5_0000537g0010.1	NtPME053	Nt21	64118312	64119415	-	999	333	6.14	37.56	24-319		Cell wall
Nitab4.5_0002828g0020.1	NtPME054	Nt22	492798	494734	-	1746	582	7.31	64.54	257-565	45-194	Cell wall
Nitab4.5_0001334g0070.1	NtPME055	Nt22	82938482	82940432	+	1764	588	7.39	64.1	273-570	50-199	Cell wall
Nitab4.5_0001013g0060.1	NtPME056	Nt22	93726838	93728885	-	840	280	9.69	31.28	95-272		Cell wall
Nitab4.5_0004739g0010.1	NtPME057	Nt22	121258743	121261076	-	1737	579	8.61	64.26	265-564	50-201	Cell wall
Nitab4.5_0000312g0060.1	NtPME058	Nt23	20668097	20672420	-	954	318	7.83	35.66	56-224		Cell wall
Nitab4.5_0000132g0430.1	NtPME060	Nt24	22529568	22533765	+	1119	373	8.42	54.63	93-255/256-360		Cell wall
Nitab4.5_0000703g0210.1	NtPME059	Nt24	97294069	97296789	+	1473	491	6.26	41.05	179-477	18-136	Cell wall
Nitab4.5_0000004g0210.1	NtPME061	Nitab4.5_0000004	2971228	2974005	+	1512	504	8.21	55.62	225-504	34-179	Cell wall
Nitab4.5_0000015g0380.1	NtPME062	Nitab4.5_0000015	3509846	3513170	+	1806	602	9.23	66.68	288-568	81-227	Cell wall
Nitab4.5_0000461g0170.1	NtPME063	Nitab4.5_0000461	521573	532592	+	2028	676	7.76	75.25	57-355/392-671		Cell wall
Nitab4.5_0000566g0210.1	NtPME064	Nitab4.5_0000566	635429	642525	-	1137	379	9.41	42.16	82-374		Cell wall
Nitab4.5_0000570g0310.1	NtPME065	Nitab4.5_0000570	623553	627162	-	1629	543	8.11	59.51	222-522	48-197	Cell wall
Nitab4.5_0000646g0030.1	NtPME066	Nitab4.5_0000646	135847	136960	+	1197	399	4.85	38.46	30-224		Cell wall
Nitab4.5_0000695g0120.1	NtPME067	Nitab4.5_0000695	626146	628394	+	1671	557	8.48	60.97	249-546	53-201	Cell wall
Nitab4.5_0000905g0050.1	NtPME068	Nitab4.5_0000905	113974	116390	-	1638	546	5.08	60.48	236-532	40-191	Cell wall
Nitab4.5_0001095g0060.1	NtPME069	Nitab4.5_0001095	52633	57215	-	516	172	9.88	19.24	76-172		Cell wall
Nitab4.5_0001147g0010.1	NtPME070	Nitab4.5_0001147	42045	44859	-	1980	660	5.08	70.86	350-644	153-299	Cell wall
Nitab4.5_0001272g0020.1	NtPME071	Nitab4.5_0001272	355658	358015	+	1725	575	10.09	62.91	268-561	68-218	Cell wall
Nitab4.5_0001567g0200.1	NtPME072	Nitab4.5_0001567	430474	436951	-	951	317	7.04	35.59	6-299		Cell wall
Nitab4.5_0001759g0070.1	NtPME073	Nitab4.5_0001759	473579	475899	+	1026	342	8.94	37.8	36-312		Cell wall
Nitab4.5_0001780g0080.1	NtPME074	Nitab4.5_0001780	106213	109962	+	1590	530	9.52	59.16	216-516	32-175	Cell wall
Nitab4.5_0002150g0060.1	NtPME075	Nitab4.5_0002150	105657	109475	+	912	304	9.74	33.71	45-284		Cell wall
Nitab4.5_0002236g0090.1	NtPME076	Nitab4.5_0002236	310041	312857	+	900	300	8.29	32.62	70-299		Cell wall
Nitab4.5_0002260g0200.1	NtPME077	Nitab4.5_0002260	246570	249973	-	1026	342	8.71	38.88	42-331		Cell wall
Nitab4.5_0002294g0090.1	NtPME078	Nitab4.5_0002294	197770	205225	-	942	314	9.46	35.08	44-22		Cell wall
Nitab4.5_0002337g0080.1	NtPME079	Nitab4.5_0002337	111094	113126	+	1011	337	6.51	37.98	30-323		Cell wall
Nitab4.5_0003079g0070.1	NtPME080	Nitab4.5_0003079	161930	175359	+	1140	380	9.45	41.88	82-375		Cell wall
Nitab4.5_0003102g0020.1	NtPME081	Nitab4.5_0003102	303463	317868	-	1560	520	6.59	57.11	225-516	45-194	Cell wall
Nitab4.5_0003454g0040.1	NtPME082	Nitab4.5_0003454	149407	150513	+	861	287	6.77	31.63	34-287		Cell wall
Nitab4.5_0003484g0050.1	NtPME083	Nitab4.5_0003484	159796	162322	-	1377	459	6.53	50.69	143-438	1-110	Cell wall
Nitab4.5_0003497g0060.1	NtPME084	Nitab4.5_0003497	114288	121185	-	3348	1116	7.02	124.45	179-481/769-1065	25-164/563-712	Cell wall
Nitab4.5_0003497g0080.1	NtPME085	Nitab4.5_0003497	256176	258172	-	1629	543	9.05	61.64	239-527	40-193	Cell wall
Nitab4.5_0003502g0070.1	NtPME086	Nitab4.5_0003502	158082	162252	+	768	256	6.51	28.9	71-245		Cell wall
Nitab4.5_0003639g0010.1	NtPME087	Nitab4.5_0003639	223923	226239	-	1806	602	4.3	31.85	288-586	77-223	Cell wall
Nitab4.5_0003902g0070.1	NtPME088	Nitab4.5_0003902	213984	215826	-	1719	573	9.54	62.55	226-559	62-209	Cell wall
Nitab4.5_0003902g0060.1	NtPME089	Nitab4.5_0003902	248849	253259	-	1722	574	9.76	62.95	267-560	61-209	Cell wall
Nitab4.5_0004046g0030.1	NtPME090	Nitab4.5_0004046	191784	193737	-	1752	584	6.85	63.74	271-568	49-198	Cell wall
Nitab4.5_0004082g0010.1	NtPME091	Nitab4.5_0004082	15290	18428	+	1602	534	9.51	57.17	221-520	33-181	Cell wall
Nitab4.5_0004162g0010.1	NtPME092	Nitab4.5_0004162	1980	5916	-	1755	585	9.46	64.4	271-569	65-217	Cell wall
Nitab4.5_0004278g0010.1	NtPME093	Nitab4.5_0004278	19390	22957	-	1641	547	4.92	60.53	237-533	41-192	Cell wall
Nitab4.5_0004367g0070.1	NtPME094	Nitab4.5_0004367	155636	160788	+	1461	487	9.26	37.72	247-470	55-206	Cell wall
Nitab4.5_0004809g0020.1	NtPME095	Nitab4.5_0004809	45170	46275	-	999	333	8.31	54.45	30-318		Cell wall
Nitab4.5_0005793g0050.1	NtPME096	Nitab4.5_0005793	6977	9080	-	1641	547	8.6	58.97	237-533	51-202	Cell wall
Nitab4.5_0005793g0010.1	NtPME097	Nitab4.5_0005793	138703	141047	+	1644	548	9.17	58.99	238-534	52-202	Cell wall
Nitab4.5_0005844g0020.1	NtPME098	Nitab4.5_0005844	33814	36070	+	1689	563	7.41	62.28	247-546	43-192	Cell wall
Nitab4.5_0005960g0020.1	NtPME099	Nitab4.5_0005960	153379	157546	+	960	320	8.06	35.9	54-227/223-312		Cell wall
Nitab4.5_0006348g0010.1	NtPME100	Nitab4.5_0006348	3713	15743	+	2988	996	9.16	109.09	184-481/68-982	2-146/497-645	Cell wall
Nitab4.5_0007838g0030.1	NtPME101	Nitab4.5_0007838	92615	96752	+	648	216	5.76	23.99	39-170		Cell wall
Nitab4.5_0008176g0010.1	NtPME102	Nitab4.5_0008176	34388	36486	+	1116	372	9.88	41.66	73-366		Cell wall
Nitab4.5_0008214g0010.1	NtPME103	Nitab4.5_0008214	25830	31213	-	1698	566	9.65	63.1	252-549	52-202	Cell wall
Nitab4.5_0008337g0040.1	NtPME104	Nitab4.5_0008337	68793	71764	-	1731	577	8.35	63.89	270-563	74-226	Cell wall
Nitab4.5_0008518g0010.1	NtPME105	Nitab4.5_0008518	8215	10983	+	1689	563	8.03	61.54	252-556	60-205	Cell wall
Nitab4.5_0008670g0010.1	NtPME106	Nitab4.5_0008670	77907	80153	-	1668	556	8.36	60.98	249-546	53-201	Cell wall
Nitab4.5_0008737g0010.1	NtPME107	Nitab4.5_0008737	14661	18132	+	1794	598	9	65.63	284-582	71-223	Cell wall
Nitab4.5_0009489g0010.1	NtPME108	Nitab4.5_0009489	69226	73566	+	1767	589	9.72	64.59	278-575	70-227	Cell wall
Nitab4.5_0009751g0020.1	NtPME109	Nitab4.5_0009751	75199	78336	+	1581	527	6.26	57.15	222-519	34-176	Cell wall
Nitab4.5_0009778g0010.1	NtPME110	Nitab4.5_0009778	66585	73301	+	1779	593	9.05	65.28	282-579	71-229	Cell wall
Nitab4.5_0009914g0010.1	NtPME111	Nitab4.5_0009914	48322	50237	+	1779	593	7.02	65.18	278-576	43-192	Cell wall
Nitab4.5_0010008g0010.1	NtPME112	Nitab4.5_0010008	7031	9861	-	1626	542	6.84	59.26	246-526	59-211	Cell wall
Nitab4.5_0010012g0010.1	NtPME113	Nitab4.5_0010012	7790	9386	-	1026	342	6.86	38.33	116-175/179-342	2-88	Cell wall
Nitab4.5_0010155g0010.1	NtPME114	Nitab4.5_0010155	13328	15275	-	1650	550	6.95	59.97	235-531	44-192	Cell wall
Nitab4.5_0010687g0010.1	NtPME115	Nitab4.5_0010687	3816	6518	+	1740	580	7.74	63.96	273-566	74-266	Cell wall
Nitab4.5_0010777g0040.1	NtPME116	Nitab4.5_0010777	23023	25964	-	1755	585	5.62	65.42	268-568	43-197	Cell wall
Nitab4.5_0010777g0020.1	NtPME117	Nitab4.5_0010777	49728	55028	+	1185	395	9.26	43.85	151-233/231-377	1-95	Cell wall
Nitab4.5_0011001g0020.1	NtPME118	Nitab4.5_0011001	22300	24316	+	1638	546	7.88	60.12	232-529	48-197	Cell wall
Nitab4.5_0011356g0010.1	NtPME119	Nitab4.5_0011356	22433	34677	+	1632	544	8.14	61.81	98-262	272-549	Cell wall
Nitab4.5_0012083g0010.1	NtPME120	Nitab4.5_0012083	30273	37074	+	1626	542	9.07	59.22	246-526	59-212	Cell wall
Nitab4.5_0021126g0010.1	NtPME121	Nitab4.5_0021126	4137	6030	-	1722	574	9.93	62.84	268-561	68-218	Cell wall

## Sheet: Sheet2
Nitab4.5_0001544g0020.1	Nt17	Nitab4.5_0001544g0020.1	11994170	11996811	-	419	230-404		Cell wall
Nitab4.5_0001544g0040.1	Nt17	Nitab4.5_0001544g0040.1	12106863	12112722	+	506	214-490	37-190	Cell wall
Nitab4.5_0000005g0530.1	Nt17	Nitab4.5_0000005g0530.1	63524890	63527854	-	466	156-451		Cell wall
Nitab4.5_0000136g0070.1	Nt17	Nitab4.5_0000136g0070.1	88031627	88039613	+	236	118-235		Cell wall
Nitab4.5_0000188g0140.1	Nt17	Nitab4.5_0000188g0140.1	93197752	93199507	+	281	25-230		Cell wall
Nitab4.5_0003016g0020.1	Nt17	Nitab4.5_0003016g0020.1	132693683	132697844	-	537	224-521	39-164	Cell wall
Nitab4.5_0002347g0090.1	Nt17	Nitab4.5_0002347g0090.1	170244974	170248585	-	116	1-114		Cell wall
Nitab4.5_0002347g0080.1	Nt17	Nitab4.5_0002347g0080.1	170289587	170294566	-	627	317-613	131-281	Cell wall
Nitab4.5_0000864g0070.1	Nt17	Nitab4.5_0000864g0070.1	205759486	205760763	-	335	27-315		Cell wall
Nitab4.5_0000864g0080.1	Nt17	Nitab4.5_0000864g0080.1	205772198	205773385	-	247	25-247		Cell wall
Nitab4.5_0000912g0010.1	Nt17	Nitab4.5_0000912g0010.1	207530719	207532354	+	372	73-366		Cell wall

## Sheet: Sheet3
NtPME001	2838233	2841714	Nt02
NtPME002	107224367	107228271	Nt02
NtPME003	26945380	26947212	Nt03
NtPME004	27098477	27101153	Nt03
NtPME005	52231646	52233127	Nt03
NtPME006	18195390	18196106	Nt04
NtPME007	70988415	70990513	Nt04
NtPME008	71071746	71075643	Nt04
NtPME009	20565105	20569123	Nt05
NtPME010	95063025	95065750	Nt05
NtPME011	84768831	84770932	Nt06
NtPME012	129971835	129972948	Nt06
NtPME013	13913018	13920301	Nt07
NtPME014	81220199	81222080	Nt07
NtPME015	13717305	13719232	Nt08
NtPME016	14425050	14427763	Nt08
NtPME017	14530453	14532257	Nt08
NtPME018	55153325	55156746	Nt09
NtPME019	55277400	55280450	Nt09
NtPME020	107781039	107784401	Nt10
NtPME021	10944424	10947150	Nt11
NtPME022	11157817	11162472	Nt11
NtPME023	111300283	111302803	Nt12
NtPME024	16462820	16464833	Nt13
NtPME025	77902349	77904738	Nt13
NtPME026	120077722	120087041	Nt13
NtPME027	17150354	17154245	Nt14
NtPME028	2370726	2374245	Nt15
NtPME029	13449790	13454159	Nt15
NtPME030	53797796	53800202	Nt15
NtPME031	11994170	11996811	Nt17
NtPME032	12106863	12112722	Nt17
NtPME033	63524890	63527854	Nt17
NtPME034	88031627	88039613	Nt17
NtPME035	93197752	93199507	Nt17
NtPME036	132693683	132697844	Nt17
NtPME037	170244974	170248585	Nt17
NtPME038	170289587	170294566	Nt17
NtPME039	205759486	205760763	Nt17
NtPME040	205772198	205773385	Nt17
NtPME041	207530719	207532354	Nt17
NtPME042	87701536	87702653	Nt18
NtPME043	1565418	1570262	Nt19
NtPME044	64040304	64045305	Nt19
NtPME045	64149578	64151683	Nt19
NtPME046	69199445	69210330	Nt19
NtPME047	76906021	76907854	Nt19
NtPME048	88535757	88539086	Nt19
NtPME049	88550835	88552989	Nt19
NtPME050	88589701	88591787	Nt19
NtPME051	119276498	119281988	Nt19
NtPME052	102526483	102529217	Nt20
NtPME053	64118312	64119415	Nt21
NtPME054	492798	494734	Nt22
NtPME055	82938482	82940432	Nt22
NtPME056	93726838	93728885	Nt22
NtPME057	121258743	121261076	Nt22
NtPME058	20668097	20672420	Nt23
NtPME059	97294069	97296789	Nt24
NtPME060	22529568	22533765	Nt24

## Sheet: Sheet4
Nitab4.5_0004731g0030.1	NtPME001
Nitab4.5_0000170g0380.1	NtPME002
Nitab4.5_0000632g0060.1	NtPME003
Nitab4.5_0000632g0080.1	NtPME004
Nitab4.5_0003290g0050.1	NtPME005
Nitab4.5_0002450g0110.1	NtPME006
Nitab4.5_0001383g0100.1	NtPME007
Nitab4.5_0001383g0180.1	NtPME008
Nitab4.5_0005208g0040.1	NtPME009
Nitab4.5_0001266g0070.1	NtPME010
Nitab4.5_0001780g0070.1	NtPME011
Nitab4.5_0005281g0060.1	NtPME012
Nitab4.5_0006928g0030.1	NtPME013
Nitab4.5_0003767g0060.1	NtPME014
Nitab4.5_0004006g0020.1	NtPME015
Nitab4.5_0002820g0010.1	NtPME016
Nitab4.5_0002820g0040.1	NtPME017
Nitab4.5_0000055g0060.1	NtPME018
Nitab4.5_0000055g0020.1	NtPME019
Nitab4.5_0002232g0090.1	NtPME020
Nitab4.5_0003093g0010.1	NtPME021
Nitab4.5_0000877g0010.1	NtPME022
Nitab4.5_0002224g0130.1	NtPME023
Nitab4.5_0001097g0120.1	NtPME024
Nitab4.5_0000262g0180.1	NtPME025
Nitab4.5_0000805g0010.1	NtPME026
Nitab4.5_0000941g0180.1	NtPME027
Nitab4.5_0000676g0210.1	NtPME028
Nitab4.5_0000357g0140.1	NtPME029
Nitab4.5_0003925g0020.1	NtPME030
Nitab4.5_0001544g0020.1	NtPME031
Nitab4.5_0001544g0040.1	NtPME032
Nitab4.5_0000005g0530.1	NtPME033
Nitab4.5_0000136g0070.1	NtPME034
Nitab4.5_0000188g0140.1	NtPME035
Nitab4.5_0003016g0020.1	NtPME036
Nitab4.5_0002347g0090.1	NtPME037
Nitab4.5_0002347g0080.1	NtPME038
Nitab4.5_0000864g0070.1	NtPME039
Nitab4.5_0000864g0080.1	NtPME040
Nitab4.5_0000912g0010.1	NtPME041
Nitab4.5_0000617g0290.1	NtPME042
Nitab4.5_0000664g0150.1	NtPME043
Nitab4.5_0000116g0370.1	NtPME044
Nitab4.5_0000116g0400.1	NtPME045
Nitab4.5_0000222g0150.1	NtPME046
Nitab4.5_0000308g0270.1	NtPME047
Nitab4.5_0000457g0010.1	NtPME048
Nitab4.5_0000457g0020.1	NtPME049
Nitab4.5_0000457g0030.1	NtPME050
Nitab4.5_0000137g0340.1	NtPME051
Nitab4.5_0000850g0030.1	NtPME052
Nitab4.5_0000537g0010.1	NtPME053
Nitab4.5_0002828g0020.1	NtPME054
Nitab4.5_0001334g0070.1	NtPME055
Nitab4.5_0001013g0060.1	NtPME056
Nitab4.5_0004739g0010.1	NtPME057
Nitab4.5_0000312g0060.1	NtPME058
Nitab4.5_0000132g0430.1	NtPME060
Nitab4.5_0000703g0210.1	NtPME059
Nitab4.5_0000004g0210.1	NtPME061
Nitab4.5_0000015g0380.1	NtPME062
Nitab4.5_0000461g0170.1	NtPME063
Nitab4.5_0000566g0210.1	NtPME064
Nitab4.5_0000570g0310.1	NtPME065
Nitab4.5_0000646g0030.1	NtPME066
Nitab4.5_0000695g0120.1	NtPME067
Nitab4.5_0000905g0050.1	NtPME068
Nitab4.5_0001095g0060.1	NtPME069
Nitab4.5_0001147g0010.1	NtPME070
Nitab4.5_0001272g0020.1	NtPME071
Nitab4.5_0001567g0200.1	NtPME072
Nitab4.5_0001759g0070.1	NtPME073
Nitab4.5_0001780g0080.1	NtPME074
Nitab4.5_0002150g0060.1	NtPME075
Nitab4.5_0002236g0090.1	NtPME076
Nitab4.5_0002260g0200.1	NtPME077
Nitab4.5_0002294g0090.1	NtPME078
Nitab4.5_0002337g0080.1	NtPME079
Nitab4.5_0003079g0070.1	NtPME080
Nitab4.5_0003102g0020.1	NtPME081
Nitab4.5_0003454g0040.1	NtPME082
Nitab4.5_0003484g0050.1	NtPME083
Nitab4.5_0003497g0060.1	NtPME084
Nitab4.5_0003497g0080.1	NtPME085
Nitab4.5_0003502g0070.1	NtPME086
Nitab4.5_0003639g0030.1	NtPME087
Nitab4.5_0003902g0070.1	NtPME088
Nitab4.5_0003902g0060.1	NtPME089
Nitab4.5_0004046g0030.1	NtPME090
Nitab4.5_0004082g0010.1	NtPME091
Nitab4.5_0004162g0010.1	NtPME092
Nitab4.5_0004278g0010.1	NtPME093
Nitab4.5_0004367g0070.1	NtPME094
Nitab4.5_0004809g0020.1	NtPME095
Nitab4.5_0005793g0050.1	NtPME096
Nitab4.5_0005793g0010.1	NtPME097
Nitab4.5_0005844g0020.1	NtPME098
Nitab4.5_0005960g0020.1	NtPME099
Nitab4.5_0006239g0030.1	NtPME100
Nitab4.5_0006348g0010.1	NtPME101
Nitab4.5_0007838g0030.1	NtPME102
Nitab4.5_0008176g0010.1	NtPME103
Nitab4.5_0008214g0010.1	NtPME104
Nitab4.5_0008337g0040.1	NtPME105
Nitab4.5_0008518g0010.1	NtPME106
Nitab4.5_0008670g0010.1	NtPME107
Nitab4.5_0008737g0010.1	NtPME108
Nitab4.5_0009489g0010.1	NtPME109
Nitab4.5_0009751g0020.1	NtPME110
Nitab4.5_0009778g0010.1	NtPME111
Nitab4.5_0009914g0010.1	NtPME112
Nitab4.5_0010008g0010.1	NtPME113
Nitab4.5_0010012g0010.1	NtPME114
Nitab4.5_0010155g0010.1	NtPME115
Nitab4.5_0010687g0010.1	NtPME116
Nitab4.5_0010777g0040.1	NtPME117
Nitab4.5_0010777g0020.1	NtPME118
Nitab4.5_0011001g0020.1	NtPME119
Nitab4.5_0011356g0010.1	NtPME120
Nitab4.5_0012083g0010.1	NtPME121
Nitab4.5_0021126g0010.1	NtPME122
