# Supplementary material for: Systematic analysis of the pectin methylesterase gene family in Nicotiana tabacum and reveal their multiple roles in plant development and abiotic stresses
Source: Front Plant Sci. 2022 Sep 28;13:998841. doi: 10.3389/fpls.2022.998841 (PMC9554592; doi:10.3389/fpls.2022.998841)
Supplement: Supplementary file 1 [file DataSheet_1.zip › Supplementary Table S4. One-to-one orthologous relationships between tobacco and other four plant species.xlsx]

## Sheet: sheet
Supplementary Table S4. One-to-one orthologous relationships between tobacco and other four plant species
Common collinear NtPME gene pairs in grape, tomato, Arabidopsis and rice					NtPME Gene Name	NtPME Gene ID	SlPME Gene ID
NtPME Gene Name		NtPME Gene ID			NtPME002	Nitab4.5_0000170g0380.1	Solyc07g043240.3.1
NtPME032		Nitab4.5_0001544g0040.1			NtPME005	Nitab4.5_0003290g0050.1	Solyc02g083830.2.1
NtPME044		Nitab4.5_0000116g0370.1			NtPME007	Nitab4.5_0001383g0100.1	Solyc01g091050.3.1
NtPME045		Nitab4.5_0000116g0400.1			NtPME007	Nitab4.5_0001383g0100.1	Solyc03g083840.3.1
NtPME058		Nitab4.5_0000312g0060.1			NtPME007	Nitab4.5_0001383g0100.1	Solyc06g034360.2.1
					NtPME008	Nitab4.5_0000632g0060.1	Solyc02g081990.3.1
NtPME Gene Name	NtPME Gene ID	AtPME Gene ID			NtPME009	Nitab4.5_0005208g0040.1	Solyc10g083820.2.1
NtPME007	Nitab4.5_0001383g0100.1	AT5G51490.1			NtPME014	Nitab4.5_0003767g0060.1	Solyc12g099410.2.1
NtPME024	Nitab4.5_0001097g0120.1	AT5G49180.1			NtPME014	Nitab4.5_0003767g0060.1	Solyc01g066360.3.1
NtPME024	Nitab4.5_0001097g0120.1	AT4G15980.2			NtPME018	Nitab4.5_0000055g0060.1	Solyc07g017600.3.1
NtPME029	Nitab4.5_0000357g0140.1	AT1G53830.1			NtPME020	Nitab4.5_0002232g0090.1	Solyc07g043240.3.1
NtPME029	Nitab4.5_0000357g0140.1	AT3G14310.1			NtPME023	Nitab4.5_0002224g0130.1	Solyc01g109740.3.1
NtPME032	Nitab4.5_0001544g0040.1	AT4G02300.1			NtPME023	Nitab4.5_0002224g0130.1	Solyc04g080530.3.1
NtPME038	Nitab4.5_0002347g0080.1	AT1G11580.2			NtPME024	Nitab4.5_0001097g0120.1	Solyc01g066360.3.1
NtPME044	Nitab4.5_0000116g0370.1	AT4G02300.1			NtPME024	Nitab4.5_0001097g0120.1	Solyc05g054360.3.1
NtPME044	Nitab4.5_0000116g0370.1	AT4G15980.2			NtPME024	Nitab4.5_0001097g0120.1	Solyc12g099410.2.1
NtPME032	Nitab4.5_0000116g0400.1	AT1G02810.1			NtPME025	Nitab4.5_0000262g0180.1	Solyc06g034360.2.1
NtPME045	Nitab4.5_0000116g0400.1	AT2G47550.1			NtPME026	Nitab4.5_0000805g0010.1	Solyc11g005760.2.1
NtPME045	Nitab4.5_0000116g0400.1	AT4G02330.1			NtPME027	Nitab4.5_0000941g0180.1	Solyc09g091730.3.1
NtPME047	Nitab4.5_0000308g0270.1	AT2G21610.2			NtPME028	Nitab4.5_0000676g0210.1	Solyc12g098340.2.1
NtPME048	Nitab4.5_0000457g0010.1	AT3G60730.1			NtPME028	Nitab4.5_0000676g0210.1	Solyc12g099230.2.1
NtPME049	Nitab4.5_0000457g0020.1	AT2G45220.1			NtPME029	Nitab4.5_0000357g0140.1	Solyc03g123620.3.1
NtPME058	Nitab4.5_0000312g0060.1	AT5G47500.1			NtPME031	Nitab4.5_0001544g0020.1	Solyc06g009180.2.1
					NtPME031	Nitab4.5_0001544g0020.1	Solyc09g075330.3.1
NtPME Gene Name	NtPME Gene ID	VvPME Gene ID			NtPME032	Nitab4.5_0001544g0040.1	Solyc09g075350.3.1
NtPME001	Nitab4.5_0004731g0030.1	VIT_08s0007g04480.t01			NtPME033	Nitab4.5_0000005g0530.1	Solyc01g099960.3.1
NtPME002	Nitab4.5_0000170g0380.1	VIT_03s0017g01950.t01			NtPME035	Nitab4.5_0000188g0140.1	Solyc02g062150.2.1
NtPME007	Nitab4.5_0001383g0100.1	VIT_16s0022g00700.t01			NtPME037	Nitab4.5_0002347g0090.1	Solyc02g080200.3.1
NtPME011	Nitab4.5_0001780g0070.1	VIT_16s0022g00700.t01			NtPME039	Nitab4.5_0000864g0070.1	Solyc02g083830.2.1
NtPME014	Nitab4.5_0003767g0060.1	VIT_05s0077g01950.t01			NtPME039	Nitab4.5_0000864g0070.1	Solyc02g062150.2.1
NtPME016	Nitab4.5_0002820g0010.1	VIT_07s0005g00730.t01			NtPME079	Nitab4.5_0002337g0080.1	Solyc02g062150.2.1
NtPME017	Nitab4.5_0002820g0040.1	VIT_07s0005g00720.t01			NtPME044	Nitab4.5_0000116g0370.1	Solyc06g009190.3.1
NtPME019	Nitab4.5_0000055g0020.1	VIT_11s0016g00310.t01			NtPME044	Nitab4.5_0000116g0370.1	Solyc09g075350.3.1
NtPME023	Nitab4.5_0002224g0130.1	VIT_18s0001g12670.t01			NtPME045	Nitab4.5_0000116g0400.1	Solyc01g099960.3.1
NtPME026	Nitab4.5_0000805g0010.1	VIT_04s0044g01000.t01			NtPME045	Nitab4.5_0000116g0400.1	Solyc06g009180.2.1
NtPME028	Nitab4.5_0000676g0210.1	VIT_05s0136g00310.t01			NtPME045	Nitab4.5_0000116g0400.1	Solyc09g075330.3.1
NtPME029	Nitab4.5_0000357g0140.1	VIT_09s0002g00320.t01			NtPME046	Nitab4.5_0000222g0150.1	Solyc01g079180.3.1
NtPME029	Nitab4.5_0000357g0140.1	VIT_11s0016g00290.t01			NtPME047	Nitab4.5_0000308g0270.1	Solyc01g109740.3.1
NtPME032	Nitab4.5_0001544g0040.1	VIT_07s0005g00730.t01			NtPME047	Nitab4.5_0000308g0270.1	Solyc04g080530.3.1
NtPME038	Nitab4.5_0002347g0080.1	VIT_10s0116g00590.t01			NtPME048	Nitab4.5_0000457g0010.1	Solyc01g091050.3.1
NtPME041	Nitab4.5_0000912g0010.1	VIT_04s0023g02980.t01			NtPME051	Nitab4.5_0000137g0340.1	Solyc01g098940.3.1
NtPME044	Nitab4.5_0000116g0370.1	VIT_07s0005g00730.t01			NtPME052	Nitab4.5_0000850g0030.1	Solyc12g098340.2.1
NtPME045	Nitab4.5_0000116g0400.1	VIT_07s0005g00720.t01			NtPME058	Nitab4.5_0000312g0060.1	Solyc08g078640.2.1
NtPME046	Nitab4.5_0000222g0150.1	VIT_07s0005g01940.t01			NtPME060	Nitab4.5_0000132g0430.1	Solyc10g083820.2.1
NtPME047	Nitab4.5_0000308g0270.1	VIT_18s0001g12670.t01			NtPME061	Nitab4.5_0000004g0210.1	Solyc03g078090.3.1
NtPME047	Nitab4.5_0000308g0270.1	VIT_03s0038g04740.t01			NtPME074	Nitab4.5_0001780g0080.1	Solyc03g083840.3.1
NtPME048	Nitab4.5_0000457g0010.1	VIT_15s0048g00480.t01
NtPME049	Nitab4.5_0000457g0020.1	VIT_15s0048g00510.t01			NtPME Gene Name	NtPME Gene ID	OsPME Gene ID
NtPME052	Nitab4.5_0000850g0030.1	VIT_05s0136g00310.t01			NtPME023	Nitab4.5_0002224g0130.1	Os01t0634600-00
NtPME056	Nitab4.5_0001013g0060.1	VIT_07s0005g01940.t01			NtPME032	Nitab4.5_0001544g0040.1	Os01t0312500-01
NtPME058	Nitab4.5_0000312g0060.1	VIT_02s0154g00600.t01			NtPME038	Nitab4.5_0002347g0080.1	Os01t0788400-01
NtPME060	Nitab4.5_0000132g0430.1	VIT_08s0007g04480.t01			NtPME044	Nitab4.5_0000116g0370.1	Os07t0675100-01
NtPME074	Nitab4.5_0001780g0080.1	VIT_16s0022g00710.t01			NtPME045	Nitab4.5_0000116g0400.1	Os05t0361500-01
					NtPME046	Nitab4.5_0000222g0150.1	Os12t0563700-01
					NtPME058	Nitab4.5_0000312g0060.1	Os04t0553500-01
