# Supplementary material for: Systematic analysis of the pectin methylesterase gene family in Nicotiana tabacum and reveal their multiple roles in plant development and abiotic stresses
Source: Front Plant Sci. 2022 Sep 28;13:998841. doi: 10.3389/fpls.2022.998841 (PMC9554592; doi:10.3389/fpls.2022.998841)
Supplement: Supplementary file 1 [file DataSheet_1.zip › Supplementary Table S6. The predicted cis-acting elements in the promoter region of NtPME genes.xls]

## Sheet: Sheet1
Supplementary Table S6. The predicted cis-acting elements in the promoter region of NtPME genes
Gene name	ABRE	AuxRR-COR	ARE	CAT-box	CGTCA-motif	ERE	LTR	MBS	TC-rich repeats	TCA-element	WUN-motif	W box	MYC	CARE	TCT-motif	AT-rich element	ATCT-motif	CCGTCC motif	TGACG-motif	G-box	TATA-box	A-box	CAAT-box	Box 4	AE-box	CTAG-motif	GATA-motif	as-1	STRE	GARE-motif	WRE3	AAGAA-motif	GT1-motif	TCCC-motif	chs-CMA2a	MRE	O2-site	LAMP-element	I-box	P-box	RY-element
NtPME001	2	0	1	0	1	0	1	1	0	0	0	2	5	1	1	1	1	2	1	1	41	2	43	1	0	0	1	1	1	0	0	0	0	0	0	0	0	0	0	0	0
NtPME002	0	0	1	2	2	4	0	0	0	1	0	0	7	0	2	1	0	0	2	0	73	1	40	1	1	1	1	2	0	0	1	1	0	0	0	0	0	0	0	0	0
NtPME003	2	1	5	2	2	1	0	0	0	1	1	0	1	0	4	0	0	0	2	2	56	0	42	7	0	0	0	2	5	2	2	5	1	1	0	1	0	0	0	0	0
NtPME004	3	1	0	0	3	0	0	1	1	2	0	0	1	1	1	0	0	1	3	2	62	1	25	4	0	0	2	3	2	1	1	4	1	0	1	1	1	1	0	0	0
NtPME005	4	0	4	0	1	2	0	0	1	0	1	0	4	0	1	0	1	0	1	4	41	0	42	4	0	0	1	1	2	0	1	2	0	1	0	0	0	2	1	0	0
NtPME006	1	1	4	0	0	6	1	0	0	0	0	0	5	0	0	1	0	0	1	1	57	0	45	3	0	0	2	1	3	0	0	1	2	0	0	0	0	0	0	1	0
NtPME007	2	0	6	0	1	0	1	1	1	1	0	0	5	0	0	0	0	0	2	3	42	0	41	0	2	0	2	1	3	0	2	2	5	0	0	0	0	0	0	0	0
NtPME008	1	0	4	0	0	1	0	1	2	1	3	1	5	0	1	0	0	0	0	1	60	0	41	3	1	1	0	0	1	0	1	1	3	0	0	0	0	0	0	2	1
NtPME009	1	0	6	0	3	1	2	0	0	0	1	1	1	0	5	0	0	0	3	0	60	0	35	0	0	0	0	3	2	0	0	1	1	0	0	0	0	0	0	0	0
NtPME010	2	0	1	1	2	2	1	0	0	0	1	1	8	0	0	0	0	1	2	2	44	1	43	3	0	0	1	2	5	0	0	1	1	1	0	1	0	0	0	0	0
NtPME011	4	0	4	3	2	0	0	0	2	1	1	0	4	0	1	0	0	0	2	6	11	0	31	0	1	0	0	2	4	1	1	0	3	0	0	0	0	1	1	0	0
NtPME012	0	0	2	0	0	4	0	1	0	1	0	0	6	0	0	1	0	0	0	1	57	0	38	5	0	0	1	0	3	0	1	1	2	0	0	0	0	0	0	3	0
NtPME013	4	1	1	0	2	0	1	0	1	1	0	3	7	0	0	0	0	1	2	5	46	1	38	4	0	0	1	2	3	0	0	1	0	1	0	0	0	0	0	0	0
NtPME014	0	0	2	0	2	1	3	1	0	0	1	0	3	0	0	0	0	0	2	0	30	0	47	4	1	0	1	2	3	0	0	1	2	0	0	0	0	1	0	1	0
NtPME015	2	0	2	0	3	0	2	0	0	1	1	1	1	0	1	0	0	0	3	1	52	0	37	0	0	0	0	3	3	1	0	1	0	0	0	1	2	0	0	0	1
NtPME016	0	0	0	0	0	2	6	0	0	0	0	0	6	0	1	0	1	0	0	0	27	0	50	4	2	0	0	0	0	0	1	1	1	1	0	0	0	0	0	0	0
NtPME017	2	0	3	0	0	1	0	3	0	1	2	0	7	0	1	0	1	0	0	1	100	0	32	1	0	0	0	0	1	0	0	0	2	0	0	0	0	0	0	1	0
NtPME018	1	0	4	0	0	1	1	0	0	0	1	0	2	0	0	0	0	0	0	1	21	0	11	0	1	0	0	0	1	0	0	1	3	0	0	0	0	0	1	2	0
NtPME019	1	0	3	0	1	0	0	2	1	0	0	0	5	0	2	0	0	0	1	2	27	0	39	4	1	0	0	1	1	0	0	1	4	0	0	0	0	0	1	1	0
NtPME020	2	0	1	0	0	2	0	1	1	2	0	0	3	0	2	0	1	1	0	1	49	1	33	5	1	0	2	0	0	0	2	1	0	0	0	0	1	0	1	1	0
NtPME021	0	0	0	0	1	1	0	0	0	1	0	2	1	0	0	0	0	0	1	0	81	0	29	2	0	0	2	1	2	0	0	6	1	0	0	0	1	0	1	1	0
NtPME022	2	0	2	1	0	0	0	0	1	1	1	1	2	0	0	0	0	0	4	3	36	0	32	0	1	0	1	4	2	0	1	0	0	0	0	3	0	0	0	1	0
NtPME023	2	0	1	0	3	2	0	1	1	0	0	2	3	1	1	1	0	0	3	2	113	0	30	4	0	0	0	3	1	1	1	1	0	0	0	0	0	0	0	1	0
NtPME024	0	0	2	1	0	2	1	1	1	0	1	3	6	0	0	1	2	0	0	0	32	0	49	2	1	0	0	0	1	0	0	0	2	0	0	1	0	0	0	0	0
NtPME025	1	0	1	1	0	1	2	3	0	0	1	1	5	0	1	0	0	0	0	1	78	0	30	0	1	0	1	0	3	0	0	0	1	0	0	0	0	0	0	0	0
NtPME026	1	0	4	0	3	1	1	3	1	0	1	2	3	1	1	0	1	0	3	1	44	0	40	2	2	0	0	3	1	0	1	0	1	0	0	1	0	0	0	0	0
NtPME027	0	0	2	1	1	1	0	1	1	1	0	1	1	0	2	0	1	2	1	0	56	2	38	2	0	1	2	1	2	0	1	1	1	0	0	0	0	0	0	0	0
NtPME028	4	0	1	2	0	0	1	2	0	2	0	1	0	0	2	0	0	0	0	5	34	0	28	0	3	0	3	0	2	0	0	1	2	1	0	0	0	0	0	0	0
NtPME029	2	1	3	0	0	1	0	0	0	0	1	0	4	0	0	0	1	0	0	3	38	0	34	2	2	0	2	0	0	0	2	1	0	0	1	1	0	0	1	0	0
NtPME030	6	0	2	1	2	0	0	4	0	1	0	0	2	0	1	0	0	0	2	11	24	0	36	1	1	0	3	2	2	0	1	2	2	0	0	0	0	0	0	0	0
NtPME031	1	0	1	0	0	0	0	0	0	1	0	0	2	0	0	0	0	0	0	3	24	0	28	2	0	0	0	0	2	0	0	1	2	1	0	0	0	0	0	0	0
NtPME032	2	0	0	0	1	0	0	0	0	0	0	0	2	0	0	0	0	0	1	2	45	0	10	0	0	0	0	1	0	0	0	0	0	0	0	0	0	0	0	0	0
NtPME033	5	0	3	0	1	3	1	1	0	0	2	1	8	0	0	0	1	0	1	4	48	0	56	2	0	0	3	1	0	0	1	2	0	0	0	0	1	0	2	0	1
NtPME034	0	0	2	0	0	0	0	1	0	1	0	1	3	0	0	0	1	0	0	1	46	0	45	6	3	0	3	0	2	1	0	0	0	0	0	0	0	0	0	0	0
NtPME035	2	1	2	0	2	1	0	4	0	2	2	1	0	0	0	2	0	1	2	2	44	1	35	6	2	0	1	2	0	1	0	0	1	0	1	0	1	0	0	0	0
NtPME036	2	0	1	0	1	2	0	0	2	1	2	2	5	1	2	0	0	0	1	2	25	0	42	0	0	0	0	1	7	1	1	2	1	0	0	0	0	0	0	1	0
NtPME037	3	1	0	0	1	1	1	0	2	2	0	3	3	1	1	0	0	0	1	5	32	0	54	1	0	0	0	1	1	1	0	1	0	1	0	0	0	0	0	0	0
NtPME038	4	0	3	0	2	1	0	0	0	1	1	1	7	0	0	1	2	0	2	1	74	0	41	5	1	0	1	2	0	1	1	1	0	0	0	1	0	1	0	0	0
NtPME039	3	0	3	0	0	0	0	1	0	0	1	1	0	1	0	0	1	1	0	3	34	1	39	2	0	0	2	0	1	0	2	1	1	1	0	0	0	1	3	0	0
NtPME040	2	0	3	0	0	0	1	0	2	0	0	0	4	0	0	0	0	0	3	1	55	0	38	3	0	0	0	3	0	0	0	3	0	1	0	2	0	0	0	0	0
NtPME041	4	1	1	0	1	3	0	1	1	1	2	0	5	0	0	0	0	0	1	6	47	0	32	2	2	0	0	1	3	0	1	5	0	0	0	1	0	1	1	0	0
NtPME042	2	0	1	0	0	0	1	2	0	0	2	4	3	0	1	0	0	1	0	1	63	1	39	1	0	0	1	0	1	0	0	0	1	0	0	5	0	0	3	0	0
NtPME043	5	0	2	2	3	0	1	3	1	0	1	0	10	0	1	2	0	0	3	6	15	0	61	0	1	0	0	3	1	0	0	0	0	1	1	0	1	0	0	0	0
NtPME044	2	0	4	0	1	1	1	0	0	1	0	1	1	1	1	0	0	1	1	2	54	1	43	2	1	1	1	1	0	1	0	3	2	1	0	1	1	0	0	0	0
NtPME045	3	0	3	0	2	0	1	0	0	0	1	3	7	0	0	0	0	0	2	2	66	0	57	6	0	0	0	2	0	0	0	0	4	0	1	0	0	0	0	0	0
NtPME046	0	0	0	0	1	1	0	0	0	1	0	1	4	0	1	0	0	1	1	0	76	0	55	3	0	0	0	1	3	0	0	0	3	0	0	1	0	0	0	0	0
NtPME047	2	0	3	1	1	1	1	2	0	0	1	1	3	0	0	0	0	0	1	3	63	0	26	3	0	0	1	1	2	0	0	0	3	0	0	0	2	0	0	0	0
NtPME048	2	0	3	1	0	1	0	2	0	0	1	2	3	0	0	0	0	0	0	4	80	0	32	2	1	0	0	0	0	1	0	2	2	1	1	0	1	0	0	0	1
NtPME049	2	0	1	0	0	0	1	0	0	2	2	0	2	0	0	0	0	0	0	0	56	0	32	2	0	0	0	0	3	0	0	0	4	0	0	1	0	2	2	0	0
NtPME050	0	0	1	1	0	1	6	0	0	1	1	0	4	0	1	0	0	0	0	2	34	0	33	4	1	0	0	0	1	0	2	1	2	0	0	0	0	0	0	0	0
NtPME051	2	0	0	1	0	0	1	0	0	2	2	0	5	0	1	0	0	0	3	2	35	0	29	2	0	0	1	3	4	0	0	0	1	1	0	0	0	0	0	0	0
NtPME052	2	0	1	1	0	0	0	1	0	0	0	0	4	1	3	0	0	0	0	3	38	0	32	3	2	0	2	0	3	0	0	1	0	1	1	0	2	0	0	0	0
NtPME053	1	0	3	0	5	1	6	0	1	0	1	1	3	0	0	0	0	0	5	2	34	0	26	1	0	0	0	5	1	1	0	3	0	0	1	0	1	0	0	1	1
NtPME054	4	0	1	0	6	0	2	2	1	0	0	0	2	0	2	0	0	0	6	3	60	0	43	4	1	0	0	6	4	0	0	2	0	0	0	1	0	0	0	0	2
NtPME055	1	0	2	0	0	2	0	0	1	0	3	0	2	0	2	0	0	0	0	1	49	0	33	5	1	0	0	0	1	0	0	3	0	0	0	0	0	1	0	0	0
NtPME056	3	1	0	0	2	1	3	1	1	0	0	3	3	0	0	0	0	1	2	2	46	1	39	2	0	0	3	2	2	0	0	1	1	0	0	0	1	0	0	0	0
NtPME057	6	0	2	0	3	0	0	1	1	0	3	0	4	0	1	0	0	0	3	7	32	0	40	4	0	1	2	3	3	1	1	3	3	0	0	0	1	0	0	1	0
NtPME058	3	0	1	0	1	0	0	1	0	2	2	2	3	0	1	0	0	0	1	2	61	0	30	3	2	0	0	1	4	0	0	4	0	1	1	0	0	0	0	0	0
NtPME059	3	0	1	0	1	1	1	0	1	0	2	0	2	0	0	0	0	0	1	5	61	0	24	4	1	0	0	1	1	1	0	2	2	0	1	0	0	0	1	0	1
NtPME060	1	0	1	0	4	1	0	1	0	1	0	1	2	0	2	0	1	0	4	1	54	0	37	1	0	0	0	4	3	0	0	4	1	1	0	0	1	1	0	0	0
NtPME061	4	1	4	0	2	0	1	1	0	1	0	1	5	0	1	0	0	0	2	5	43	0	41	2	1	0	1	2	3	1	1	1	0	1	0	1	1	0	0	0	0
NtPME062	4	0	1	0	0	1	1	0	1	0	0	0	3	0	0	0	0	0	0	4	62	0	40	3	0	0	0	0	5	0	1	0	0	1	0	0	0	0	0	0	0
NtPME063	1	0	2	0	0	0	0	0	0	0	2	0	7	0	0	0	2	0	0	2	50	0	40	1	0	0	2	0	0	1	0	3	6	0	0	0	0	0	1	2	0
NtPME064	0	0	1	3	0	1	1	0	0	1	1	1	2	0	0	0	1	0	0	0	71	0	32	1	0	0	0	0	1	0	1	3	2	0	0	1	1	1	0	0	0
NtPME065	0	0	0	0	0	0	0	1	0	0	2	0	5	0	1	0	0	0	3	0	27	0	37	4	2	0	0	3	2	0	0	1	0	0	0	0	1	0	0	0	0
NtPME066	1	0	3	2	0	2	2	0	1	1	0	3	3	0	0	0	0	0	1	2	104	0	31	5	0	0	1	1	2	0	0	2	1	0	0	0	0	0	0	0	0
NtPME067	2	0	4	1	0	0	1	1	1	0	0	1	3	0	1	0	1	1	0	2	31	1	39	3	1	0	1	0	2	0	0	0	0	0	0	0	0	0	0	0	0
NtPME068	2	0	2	0	1	0	2	0	0	1	0	1	2	0	1	0	0	0	1	3	54	0	36	1	0	0	1	1	1	0	0	1	2	0	0	0	0	0	2	0	0
NtPME069	2	0	0	1	0	1	1	2	1	1	1	0	5	0	0	0	0	0	3	3	26	0	37	0	0	0	1	3	2	0	1	0	2	1	0	0	1	0	0	0	0
NtPME070	0	0	2	0	0	0	0	0	1	1	0	0	5	0	2	0	0	0	2	1	35	0	34	0	0	0	2	2	1	0	0	2	1	0	0	0	0	0	1	1	0
NtPME071	3	0	1	1	0	1	1	0	0	1	0	0	7	1	0	0	0	0	1	2	38	0	44	0	1	0	1	1	3	0	0	4	0	0	0	0	0	1	1	0	0
NtPME072	3	0	1	2	0	0	1	0	0	0	3	1	10	0	1	0	0	0	2	3	80	0	46	1	0	0	2	2	3	1	0	1	1	0	0	1	2	0	0	1	0
NtPME073	2	0	1	0	0	0	0	1	1	2	0	1	0	0	0	0	0	1	4	2	67	1	36	3	0	0	1	4	2	0	1	0	1	0	1	0	0	0	0	1	0
NtPME074	1	0	3	1	2	0	0	1	3	1	0	0	7	0	2	1	1	1	2	1	44	1	44	6	0	0	0	2	1	0	1	2	2	1	0	1	1	0	0	0	1
NtPME075	1	0	1	1	2	1	2	0	0	0	1	0	3	0	0	1	2	0	2	2	52	0	36	3	0	0	0	2	2	0	1	2	0	0	0	1	0	0	0	0	0
NtPME076	1	0	4	2	1	1	1	0	1	0	0	2	4	0	0	0	1	0	1	1	22	0	16	2	0	0	0	1	0	0	0	2	0	0	0	0	0	0	0	0	0
NtPME077	3	0	5	0	1	1	0	0	1	3	2	2	2	0	2	1	0	0	1	3	44	0	40	2	1	0	0	1	2	1	0	1	1	0	0	0	0	0	0	1	0
NtPME078	2	0	1	3	4	0	1	2	1	0	0	0	5	0	0	0	2	0	4	2	49	0	38	0	0	0	0	4	3	0	0	1	0	0	1	0	0	0	0	1	1
NtPME079	0	0	1	0	2	0	2	2	0	0	2	0	0	0	0	0	0	0	2		57	0	38	5	0	0	2	2	0	0	0	1	1	0	0	0	1	0	0	0	0
NtPME080	0	0	2	1	0	0	0	1	0	0	2	1	3	1	0	0	0	0	0	0	46	0	31	1	0	0	1	0	3	1	0	2	0	0	0	3	1	1	0	1	0
NtPME081	0	0	3	0	0	0	1	0	1	0	0	1	3	0	1	0	0	0	0	0	36	0	35	0	3	0	0	0	3	1	1	4	1	0	0	1	0	0	0	1	0
NtPME082	1	1	6	0	0	0	0	1	1	0	1	0	3	1	1	0	0	0	1	4	44	0	38	2	0	0	2	1	2	0	1	2	2	0	0	0	0	0	0	0	0
NtPME083	2	0	0	0	3	2	0	0	2	0	4	1	6	2	3	0	0	0	2	1	56	0	46	4	0	0	1	3	1	0	0	1	0	0	1	0	0	0	0	0	0
NtPME084	6	0	3	0	1	0	3	1	0	0	0	0	4	3	0	0	0	0	1	8	30	0	34	0	1	0	0	1	0	0	0	1	0	1	0	1	0	0	1	0	0
NtPME085	1	0	10	1	0	1	2	0	0	0	0	0	3	4	3	0	0	0	1	0	39	0	33	1	0	0	0	2	3	0	3	5	2	0	0	1	0	0	0	0	0
NtPME086	2	1	4	0	0	2	1	1	1	1	1	2	2	5	2	0	0	1	1	3	41	0	47	5	1	0	0	1	1	0	0	2	0	0	0	0	1	0	0	0	0
NtPME087	5	0	1	1	1	0	0	2	0	0	0	0	0	6	0	0	1	0	1	4	58	0	20	1	0	0	2	1	4	1	1	0	0	1	0	0	2	0	2	0	0
NtPME088	6	1	2	1	2	0	0	0	1	0	1	1	3	7	3	1	0	0	2	5	56	1	35	1	0	0	2	2	3	0	1	2	1	1	0	0	0	0	0	0	0
NtPME089	2	0	1	0	0	1	1	1	0	0	0	0	0	1	1	0	0	0	2	1	67	0	42	3	0	0	2	2	0	0	1	2	1	0	0	0	0	0	0	0	0
NtPME090	1	0	2	0	1	1	0	2	2	0	1	1	1	0	1	0	0	2	2	0	36	2	51	0	1	1	0	1	2	1	0	2	0	0	0	0	0	0	0	0	0
NtPME091	1	1	3	1	1	3	2	2	0	0	1	1	5	0	1	0	0	0	2	1	53	0	36	4	1	0	0	1	2	0	0	0	0	0	0	0	0	0	0	0	0
NtPME092	0	1	1	1	0	0	0	1	0	0	2	2	2	0	0	0	0	0	0	0	30	0	33	1	0	0	0	0	2	0	0	0	0	2	0	0	0	0	0	0	0
NtPME093	1	0	5	0	0	0	1	1	0	1	1	0	17	0	0	1	0	0	2	1	24	0	59	1	0	0	0	2	3	0	1	2	1	0	0	1	1	0	1	1	0
NtPME094	0	0	6	0	0	1	2	2	0	0	0	0	1	0	0	0	1	0	0	0	43	0	30	2	1	0	0	0	1	1	0	1	1	1	0	1	0	0	1	1	0
NtPME095	1	0	3	0	2	3	0	2	1	0	2	1	6	1	0	0	0	1	2	1	50	1	40	4	0	0	0	2	3	1	0	1	1	0	0	0	0	0	0	0	0
NtPME096	5	0	5	0	1	0	0	0	1	1	0	1	7	0	2	0	0	0	1	4	44	0	52	4	1	0	0	1	3	0	1	0	0	0	0	0	0	0	0	1	0
NtPME097	1	0	3	0	1	0	2	3	0	3	1	0	4	0	0	1	1	0	1	0	103	0	35	1	0	0	3	1	0	0	1	1	0	1	0	0	0	1	1	0	0
NtPME098	1	0	0	0	1	3	1	2	2	0	1	1	1	1	1	0	1	0	1	0	28	0	43	1	1	0	0	1	2	0	2	0	1	1	0	0	1	0	0	0	0
NtPME099	4	0	0	0	0	0	1	0	0	0	0	1	4	0	0	0	0	0	0	0	54	0	33	2	0	0	0	0	0	0	0	2	0	0	0	0	0	0	0	0	0
NtPME100	2	0	1	1	0	2	0	0	1	1	1	0	4	0	0	0	0	0	1	3	76	0	48	1	0	0	0	1	4	0	0	2	2	0	0	1	0	1	3	0	0
NtPME101	0	0	2	0	0	1	0	0	1	1	0	1	0	0	1	0	0	0	0	1	13	0	6	1	0	0	0	0	0	0	0	0	0	0	0	0	0	0	0	0	0
NtPME102	4	0	2	0	0	2	1	0	0	0	0	1	4	0	0	0	0	0	0	2	38	0	28	2	1	1	0	0	1	0	0	2	0	0	0	0	0	1	0	0	0
NtPME103	5	0	2	0	3	0	0	1	0	0	2	1	1	0	1	0	0	0	3	4	35	0	38	3	0	0	1	3	1	0	0	1	0	0	1	1	1	0	1	1	0
NtPME104	1	0	2	0	2	3	1	0	1	1	0	0	5	0	0	0	0	0	2	2	106	0	39	1	0	0	0	2	0	0	0	2	1	0	0	0	0	1	1	1	1
NtPME105	0	0	0	0	0	4	0	0	0	1	0	2	4	0	1	0	0	0	1	0	34	0	33	3	1	1	0	0	5	0	2	1	2	0	1	0	1	0	0	1	0
NtPME106	3	0	5	0	0	0	0	1	1	0	0	0	4	0	2	0	2	0	1	4	47	0	44	3	1	0	0	0	2	0	1	0	0	0	0	0	0	0	0	0	0
NtPME107	0	0	1	0	0	0	0	1	0	0	0	2	2	0	0	0	0	1	1	0	16	1	22	0	0	0	0	0	1	0	0	1	4	0	0	0	0	0	0	0	0
NtPME108	2	0	0	2	0	2	0	0	0	0	12	0	5	0	1	0	0	0	2	3	32	0	46	2	0	0	0	2	0	0	1	1	1	0	0	0	0	1	1	1	0
NtPME109	1	0	4	1	0	1	0	1	0	1	0	1	5	0	0	0	0	0	0	1	108	0	44	0	0	0	0	0	2	1	1	0	2	0	0	1	0	0	0	0	0
NtPME110	1	0	3	2	0	0	1	1	0	1	2	1	6	0	2	0	0	2	0	2	67	2	34	2	0	0	1	0	2	0	1	2	1	0	0	1	0	0	0	0	0
NtPME111	2	0	2	1	0	1	0	0	1	0	0	0	3	0	0	0	0	0	0	2	48	0	30	2	0	0	0	0	3	0	2	3	1	0	0	0	1	0	0	1	0
NtPME112	1	0	0	0	2	2	1	0	0	0	0	0	3	0	4	0	0	1	2	1	57	1	44	3	0	0	1	2	4	0	0	2	1	0	0	2	0	0	0	0	0
NtPME113	2	0	2	2	0	0	0	1	0	1	1	0	3	0	0	1	0	0	2	1	71	0	40	2	0	0	4	2	0	0	1	2	3	0	0	2	0	0	2	1	0
NtPME114	1	1	2	0	2	0	1	0	0	0	0	0	4	0	0	0	0	0	2	1	31	0	47	2	1	0	0	2	3	0	1	1	2	1	1	0	0	0	0	1	1
NtPME115	0	0	1	0	2	0	1	0	1	1	1	1	3	0	1	0	0	1	1	1	40	1	30	1	1	0	3	2	2	1	4	2	0	0	0	0	0	0	0	2	0
NtPME116	3	0	2	0	2	0	2	1	0	0	1	0	5	0	0	0	0	0	2	4	42	0	49	5	1	1	1	2	3	0	0	2	1	0	0	0	1	0	1	0	0
NtPME117	2	1	1	1	0	2	0	0	0	0	2	0	7	0	2	0	0	1	0	2	63	1	35	3	0	0	2	0	2	0	2	0	5	1	0	3	1	0	2	0	0
NtPME118	1	0	2	0	0	0	0	1	1	0	0	0	3	0	0	0	0	0	2	2	35	0	39	2	0	0	1	2	0	0	0	0	0	1	0	2	0	0	0	0	0
NtPME119	1	0	2	1	0	2	3	0	0	0	3	2	2	0	0	0	0	0	0	0	50	0	37	4	0	1	0	0	1	0	0	1	2	0	1	0	0	0	0	0	0
NtPME120	0	0	0	1	0	0	3	0	2	4	0	2	5	0	1	1	1	1	0	0	56	1	48	4	0	0	3	0	6	0	1	2	2	0	0	3	0	0	2	0	0
NtPME121	2	0	1	1	0	0	0	0	0	0	0	0	3	0	1	0	0	0	1	2	37	0	31	2	1	0	1	1	1	0	0	4	0	0	0	0	0	1	0	0	0
